# Supplementary material for: Enhanced NO2 Sensing Performance of ZnO-SnO2 Heterojunction Derived from Metal-Organic Frameworks
Source: Nanomaterials (Basel). 2022 Oct 23;12(21):3726. doi: 10.3390/nano12213726 (PMC9658193; doi:10.3390/nano12213726)
Supplement: Supplementary file 1 [file nanomaterials-12-03726-s001.zip]

Archive with 1 entries (1 files):
- nanomaterials-1971457-supplementary.pdf
